# Supplementary material for: TGF-β1-Mediated FDNCR1 Regulates Porcine Preadipocyte Differentiation via the TGF-β Signaling Pathway
Source: Animals (Basel). 2020 Aug 11;10(8):1399. doi: 10.3390/ani10081399 (PMC7459525; doi:10.3390/ani10081399)
Supplement: Supplementary file 1 [file animals-10-01399-s001.zip]

Archive with 4 entries (3 files):
- ╨┬╜¿╬─╝■╝╨/Table  S1.xlsx
- ╨┬╜¿╬─╝■╝╨/Table  S2.xlsx
- ╨┬╜¿╬─╝■╝╨/Table  S3.xlsx
- ╨┬╜¿╬─╝■╝╨/
