# Supplementary material for: TGF-β1-Mediated FDNCR1 Regulates Porcine Preadipocyte Differentiation via the TGF-β Signaling Pathway
Source: Animals (Basel). 2020 Aug 11;10(8):1399. doi: 10.3390/ani10081399 (PMC7459525; doi:10.3390/ani10081399)
Supplement: Supplementary file 1 [file animals-10-01399-s001.zip › ╨┬╜¿╬─╝■╝╨/Table S1.xlsx]

## Sheet: Sheet1
Table S1. Primers used for qPCR
primers name	sequence (5'-3')
GAPDH-F	ACCCAGAAGACTGTGGATGG
GAPDH-R	ACGCCTGCTTCACCACCTTC
U6-F	GCTTCGGCAGCACATATACTAAAAT
U6-R	CGCTTCACGAATTTGCGTGTCAT
U6-RT	CGCTTCACGAATTTGCGTGTCAT
miR-204- F	ACACTCCAGCTGGGTTCCCTTTGTCATCCT
miR-204 -R	CTCAAGTGTCGTGGAGTCGGCAA
miR-204- RT	CTCAACTGGTGTCGTGGAGTCGGCAATTCAGTTGAGAGGCATAG
TGFBR1-F	CCGTCACAGAGACCACAGAC
TGFBR1-R	TCCTGGAAAAGGACCAACAGT
AP2-F	TTTGCTACCAGGAAAGTGGCTGGCAT
AP2-R	GCAGTGACACCATTCATGACACATTCC
C/EBP α-F	AAGTCGGTGGACAAGAACAGCAACGAGTA
C/EBP α-R	ATTGTCACTGGTCAGCTCCAGCACCTT
PPARγ-F	CCTTAAACGAAGAGTCATCTTTTAGCG
PPARγ-R	GGCTCTTCGTGAGGTTTGTTGTACAG
FDNCR1-F	CTCCCTTCATGGGGTCACAG
FDNCR1-R	TAGCTAGTGAGGAGGCGGAA
PGC1α -F	ACATGTGCAACCAGGACTCT
PGC1α -R	TTGGTCACTGCACCACTTGA
NRF1-F	GAAGCTGTCCAGGGGCTTTA
NRF1-R	ATCCATGCTCTGCTACTGGG
PPARα-F	CGACCTGGAAAGCCCGTTAT
PPARα-R	GGATCCATCTGATCCCGGAC
