# Supplementary material for: TGF-β1-Mediated FDNCR1 Regulates Porcine Preadipocyte Differentiation via the TGF-β Signaling Pathway
Source: Animals (Basel). 2020 Aug 11;10(8):1399. doi: 10.3390/ani10081399 (PMC7459525; doi:10.3390/ani10081399)
Supplement: Supplementary file 1 [file animals-10-01399-s001.zip › ╨┬╜¿╬─╝■╝╨/Table S2.xlsx]

## Sheet: Sheet1
Table S2. Differentially expressed lncRNAs.
Gene	Log2FoldChange	p value	Up/Down	sequence
MSTRG.103462.2	0.0876992	4.0569	up	GGAGATACCATGATCACGAAGGTGGTTTTCCCAGGGCGAGGCTTATCCATTGCACTCCGGATGTGCTGACCCCTGCGATTTCCCCAAATGTGGGAAACTCGACTGCATAATTTGTGGTAGTGGGGGAGTTCGTGACTAGAGAAGTTTCTCTGAACGTGTAGAGCACCCGAAACCACGAGGAGGAGACGTAGCGTTTTCTCCTGAGCGTGAAGCCGGCTCTTGGTGTTGCTTCTGCAGCTGCCATTTGCCATTGATGATCGTTCTCGTTTTTCTTTTCGGAGGAACGAGAGGGAGAGAACGCGGTCTGAGTGGTTTCGGGTTTTTACTTTCTTATTGTTGAGAACGATAGACTGTTTTTGAGTTTTATTGTGTTTTTAGGCTCTGCTTTAGAGTTTGGGT…
MSTRG.106897.1	0.0773537	4.29095	up	GTGGAGGGCTTGGCATGTGCTGGCCCCAGTGACTTCCCAGGTTTCTACCATCACAGTTGTTGGTATGACTTCGCTCCAGTGCTCTGCATGCACCTCCTTGGTGAGTGGGGCCGCCAGAGAAATAACAGCACAGTCAATATTAAAAATGCAGCCTGTCACAGGTGGACAGCTAAGCTGGGCTAGGTGACAACACCCCCGCCCCCAGCCTAGCGCTATAGAGAGAGAGGGGCCAAAAGGATTCTGAATCTTTCCTCTGAAAGGATTCAGCGGGCAAACCCTAAAAAAGAACGTAACACCTCTTTGGAAGATTTAATACAGTATTTAAGACTTCTTTTGTCTTTAAAAGTTGATCATTGTCCACCTCCCTTGCTCCCCACCCATCCACCTTCCCGTAAGAGC…
MSTRG.106899.1	0.0771892	4.38675	up	CCTGCATTTCCATGATGGACATCAGATCTTGCCACTGCTGTTCCAAATCAAATGGAGACTCTGTCCCCGTCAGGAGAGGAGACAAAAGGTTGTTTTGAAGACCTGGGGGCTCACTCTCACTAGGCACTGCTTCTGTTATGCTGGAAATGTCTGTGGGAAACTCTGCATTCTCCCCAAAGGGGCAGGTGGCCTCCAGCAGCCTAAGGCACTCTTCCAGGGACAGGGCTGTCTGGTCCTCCCCACCAGGCACCTGTGCAGGGAAGCTCTCCCCAGTCTCTCCATCCACTAGCAGGTTTTGTGCCAGAGCTTCTGCACCCTCGCCTGGCCAGGTGTCCTCCTGCTCTGCTCCATCTTGCAGTTCCTTATCCACATCCTGCTCTTTCTGGCGATGACTGTAGT…
MSTRG.107540.1	0.0888003	6.224	up	CTTTCAGGGATCATTTCTATAGTTCGTGACTAGAGAAGTTTCTCTGAACGTGTAGAGCACCCGAAACCACGAGGAGGAGACGTAGCGTTTTCTCCTGAGCGTGAAGCCGGCTCTTGGTGTTGCTTCTGCAGCTGCCATTTGCCATTGATGATCGTTCTCGTTTTTCTTTTCGGAGGAACGAGAGGGAGAGAACGCGGTCTGAGTGGGTTTCTCTGAACGTGTAGAGCACCCGAAACCACGAGGAGGAGACGCAGTGTTCTCTCCTGAGCGTGAAGCCGGCTCTTGGTGTTGCCTGTGCAGCTGCCACTTGCCCTTGATGATCGTTCTCCTCTCTCTGGTTGAGAGAGGCAGAGGGAGTGAACACCGTCTGAGTGGT
MSTRG.107541.1	5.43974	0.0328048	up	CAGACGCAGCCTCGGCTGGGTCTGTGTGGCTAAGACTATACTTTCAGGGATCATTTCTATAGTCTGTGACTGGAGAAGTTTCTCTGAACGTGTAGAGCACCCGAAACCACGAGGAAGAGACGCAGTGTTCTCTCCTGAGCGTGAAGCTGGCATTTGGTGTTGTCTGTGCAGCTGCCACTTGCCCTTGATGATCGTTCTCCTCTCTCTGGTTGAGAGAGGCAGAGGGAGTGAACACCGTCTGAGTGGTGACTATACTTTCAGGGATCATTTCTATAGTCTGTGACTGGAGAAGTTTCTCTGAACGTGTAGAGCACCCGAAACCACGAGGAGGAGACGCAGTGTTCTCTCCTGAGCGTGAAGCCGGCTCTTGGTGTTGCCTGTGCAGCTGCCACTTGCCCT…
MSTRG.113224.3	0.0732464	-7.17113	down	GACTGCTTTCAGTTCCTCAAACTGCTCTGCTCACTCACCTCCTTCCCTCTGCCCTCTGAGACCCAGGGAGGTTAAATCACTTGGTCACACAGCAAGTTAGAGGCTGAACCACGTTCAAGAGCAGAACACCAGGCTGGGAGCCCTCACGATTCACCGCTGTGGTCAAGGAACGCAGTGCCTTGAGAAGACCACGTCCGGGACCTGTGACTTACCTTCTATGGCAAAAGAAAAGATACAGAAGATTATGTGATGACAAAGCAGAAGAACAGAGAGAAAGAAATGTGAAGCTGTTAAACTGCCGGCTTTGAAGATAGAAGAGTCATGAGCCAAGAGATGCAGACGGCCTCTGGACGCTGGAAAAGGCAAGGCAACCGATTCTCCCCTGGAGCCTCCAAAAGG…
MSTRG.118158.1	7.99691	0.0193581	up	GCCCACATCAACATTAAGAAATTCCTAATAAAAGCAAAAAATAATCAAAGATAAATTTTACTTCTAGAAAATCACATGCAAACTCAGAGATAAACTTTAATTCCATAAAATAATAAATAAAGGAAAACTCCTTTGATTAGAAATCTTGCAACAAACTTCCTTACCTTGGATACACTGCAGTGTTCCATCCTCCGCTCTTATTGTAAAAGTCTCACCTGGATTAACTTGAACGAGAATAACCTGCTGAGCTGCATCTCCATTCACCAGGTGAGGCATCATGGCTACCTCTCCATTCAGCAACGGCGGCAGTTCCAGAGGGATTTGGTCGGTCATCATCATTGTGACGTACATTCATGGAGAATTTCCCTCAACTGGCTTCCTTCCCTCGGGCTGAAACGC…
MSTRG.123029.3	8.47878	0.00012528	up	CACCACTTTCTTTGCCAAATCGACAATATCTTCCATTAACTCAAGATGTTGTAATTTCTTCAAACTTATCTCAGAAGCAGGAGAACTGTTGGCCTCCACACAGGGGTGCAAGCGTGATAGTACAGAACTGTGTTGACGTTGAAACAGAAGTGGCCAGAAGACGTGTATTTTAATGGCATCACAATAATCTTGCAGGACAGAAATAGGCTTACTACACCACATTGTGCAGATGTCGAATTCTAAGTTTCTCTCACTTTGGGTATAATCTTTGTATTGCCTACCCACCCCATCACAGTAAAGTTGAGTCACACGAACATAGTCACTGGACATAAAGTCAGGAGCAAAGACACAATCATCCACATAAGCGCAATCTTCTAACAAGGCATAATCTGCTACAGT…
MSTRG.124997.1	0.0805905	7.0267	up	CGCCTGTCTCCACCACCAGCAGTAAACTCCGCGAGAGCTGGGCCCCTGTCTGCCTTACTCAGTGGTATTCCCAGCACCGAGCCCAGTGCCTGGCACCTAGGAGGTGTTCAATAAATACTTGTTGAATGAATGAGCAAAGAAAAGAAGGATTAACAGAGACATTCGTGCCTACAAAGGACCTATCATGATATGCAGCCCTCAATGAAGGGGCATCGAGGACTGCTACACGTCACTGCCCCAAACCACAGAAACAGTCTAACCGTTACCGGCGACCCCTGGGACCACCCATCTCTCCTGCAGCCTCCATGTTGCTAAAGCAGCCCAAGAGGGCAGCTCTAGATGGAGAAAAGTTCTAACTTTGCTCGCTCCTTCCTC
MSTRG.136160.3	7.73472	0.0190438	up	CTGGTAAAGGTGTCTTCTCTACAGAACCCCCAAACCTGGCAAGGATGATTCAGATTTTGGCAGATTATCACTTCATCCCCAACCAACACTTATAAAATATCAACAGAGCAGACCTGTACTACATGAAATTGTAATGGAAGTTCTCCAAAGGGAAAAAGAATATTAACAGAAAAATTGGATCTTCAGGAGCAAATGAAGAACATCAGAAATGCAACTTTCATTGTTAGAGAGAGGAGAGAGAGAGAAGCCTTGTTGGTTGACGTCACTTGGTTCATGAAGCCTTCGCCTAGAAGTGAAGCTGCTGAACAAACCTTGAGAAGAATCATCTCCTGCTTCAATCTGCTGCTGGATAGGAACTAATCAGAAGAGAGAGGCGGAAGACGGAGAAGGAGGGAGTCC…
MSTRG.137023.5	0.0532755	4.84706	up	GAGAGAGAGAAGAGGAAAGAGGAGAGGGAGAGAGAGAGAAAGAGAGGAAAAAACATGGCGCTTGCGAGCTGTATGTGCAAAATCCGCAAGGAATTGCAGTAAATTCCTTTTTGTTTGAAGAAAATTTACAACTTGGTAATAGACCTTTTTATGACCTATTTGCGGTCGTCATTGGCTGCGGCTGGTCATGTGCAGGCTCCGCTCGCCTTCACGGCCTTTTTCCTGATTTCCCAGGCGAATTTCCCCCCGCATTCTGCCTTCCTAGAGCCTCACCCCCTCTTTTTCTAACCTTTGTCTCTGCAGAGGTGGGCTCCAGTCGCCGGCTGCGGGATCGCGGGGTCCGCGGCGGCCTCGTCTCCCGCCCGGCGCTCAACCTGGCCCCACCGCCGCTTCGCCCCG…
MSTRG.138338.5	-7.31742	0.0220633	down	CGCTAGGCTACCAGGGAACTCCTCTAATGTCCTGATTTACGGGAGAATTGTGGAGAATTCCAAGATAAAGCAAACGGGGTGGGAAGGCAACTCTAGAAAGAATGTTAAGCTCTTCCGGACACCAACCAGCCTGCGGGCGGGTGAAGTGGGGCAGGGAGGAGACCTGGAAGCTGGCTCCGTCCGCGGGACTAGAACGCGCTCGCGGACCCAGGAGGCGGGGCCGGCTGCGGAAGCTGCGCGTCGGTCACGCGCAGCAACTCCAACCTGGGTCGTCAAACCCCGCCGCCCTCCGCGCACTCAAGCGGGTCTCTTAAAACCGCCAAGGGTCCGGCGTGGCTGAAGGCTCGAGGTGGGCCCCTGACAGCCTCGCCGCCGCCGGCCGCACTTTGCTGCCAGGAC…
MSTRG.138614.1	4.78591	0.00881526	up	CCTGCTTTGGAGAATGGTGGTGGCTACGGGTTACGGTTCATTCTTCAGCTCCGTGAACAAGAACTGGGATTCCGGTAACATCTTTCCGGGGCCTGTCCAAGATCTGATACACCAGCACTCATAAGCGCGTAGCGGAAGTGACGCGAGGCGTAGCGGAAGTCCCTCCAGCCGCGGTGTTGTGCTGTGGGGAAGAGAGACGGATTTGTAAACCCCGGAGCGAGGTTCTGCCTACCCGAGGCCGCTGCTGTGCGGAGACCCCGGGTGAAGTCACCGTCACCATGTCTGACCAGGTACTGGGCTGGGAGCAGTCCGATGGCGGTGGCGGAGGCCTTACTCCGTAGGTCCGTCTGCTGC
MSTRG.142258.2	11.0693	3.48111e-07	up	CTGAGTATTTACATTTGTCTCACTAACTGAAACTACTTCCTCCCTTCATGGGGTCACAGGGGGAAGAAGGGGGGTTGTTTGTTTCACTGGGACGTTCCCCACTCCCGGACCAGGAAAGTTGTAAATATGGGGACGATCAGGGCACATTTGCTGTTAGTTGTATTGTTTCCGCCTCCTCACTAGCTACGGCTCTTCTCCCGGGCGAGGCCTGTCACCGACCAGCAGTAGCTCCGCTCAGCCCGGAGCTCTCCTAATCCCCGAGCTCAAGTAGATTCCGCTGGCCCGCGGCCTGCACTCTCCGCCGGGCCTACGCCTCCCCGGCCGCCCGGCAGGAGCCCAGTCCCCGCCACCGGAGCCGGCCGGGAGAGGGTACAAAACCACCGCCACCCAGGGCGGCTG…
MSTRG.153149.8	-11.131	3.46951e-06	down	GGAAGCGCGTCGCGCGGCTTGACCCCGGCGGCGTTCCGTACCGTCGCGGCTTCGGCGGCGGAAACATGGCGGCCGTGGCCGGGCCGGTCGTGGAGAAAGTTTCCGACGAGAGGGGCCTGTGCTAGAACGTGCAGCCTCGGGCCGTCGCCTCCCCTGGCGTGTCGCCTCCCTGCTCCGAGTAGCGGGCTCAGCCCTAAATCTCTCCCTTTTCCGTGTTGGCCCCAGAGACGACTCCGAGGTAGGAGAGAGTGTTGGTGGCGGCGGTCGAGTCAGGAAGGGGGCCCAAGGGGGTCATCGGCAGGTTGGCGAGACCTGGGCACAGATACTGCCCAGGGCTCCGCGTGGTGCAGGTCCCAAGCTCCGCCCAGCCGGCCTCCCGAGGCGGGGATAGGGATACCG…
MSTRG.157735.5	8.43825	0.00459821	up	CCCAAGTGTTAAACTTTCTGGCATTCTGTGATTTTTACTTTCTATCCTTAATGTATTTCTGGAATTTTTATTTTCACAGCATACCTTTATGACTTTCAAAGTTAAGACAAACATTGAAACGGTTTCCATTTTGAAATTTGCTGACCTGAACAGAAGTGGAGTAAATGGGTTGGTGAGGGGGCTGGAAACTGGAGCAGTTTAGTTTGGAAAAGAGCTGGGCTGGGGTGGGAGTAGGGCGTGGTAGAAATAAGATCTCTGTCTTCAGAGAAAGGCACTAATTACTTACTGCTCTATTCTTGGCTCCTTAGTGCAGGCATTTCACGCATCAGGCTCTACACTGACGGCTTATTTCCCAATTAGGCCCTGTACACATTCCTTTCCCACCCTTGTCCCTCGGCT…
MSTRG.161329.6	0.0888003	-6.75026	down	CCGGGCTTGAGCACGTCCGCCGGGACGTGCAGGGTTGGGGCCCCTGGGCAGCTTGTGCAGCGCCCGGTAAAGAGCGAAGAGACGCGGACCTGGAAAAAGACCCAGGGACTCGGCGTGTGCAAAGCCTGGGGAGCGGTGGTGACTTCGGGACGGGAGACCAGGGGGAACAAAATCCTGGGTGACCTGAGAAGGGGCAAAGAAATTTGAGCTGATGAGAGTCACAGTCCTCAACATACAGAAGCTCCCAGTTGGGAAGTGAGAGGAGGCAGATAAAAGCAGAAGCAATAAGCCATGAAGTAATTGCTCTTAGAGGGAGAGATGGGAGAAGGAAGAACCCGCCTGGTGAGGGGACAGCAGAATCAATGGCTGGGGGTCAGGGTGAGTGGTTAGGGCTGGACC…
MSTRG.16601.1	0.0771892	6.92327	up	GCCAGAAGTTATACTTTTATTTAACATTTAGAGGATTAACAGATAGTTACAAGGTCAATAGAAGCCTTCCAATGGAAGCACTTTATTTGGTTTAATTCCATCTCCAGAGACACAGGGGCCATTCCAGAACCTTTACAACGGCAATGGGCCATCACAACACCGAAATGCCTCCAAAGTGTAGAATTCGTGCCATACACACAAATAAACCCTGAAGTTTAGCGGTTGCCCAAGATCAGGTTAAAACAGAAATTTGGATCACTTCTTCAAGAGGTTTTCTGATGACAGAAGCACAGGAGGCAGAGCCATTAGGAAGCGTGAAATCGACTTCTCTGGGAAAATACTTAACATCAGCATAACTTTTTCATGTTCGGTTAACTTTTCCTCAGTAATTACAGATGT…
MSTRG.16828.1	0.0809112	6.93526	up	CCGCCACCTCCGGCTCCGGCTGGTTTCAGCTGGAAGGAGGCGCCGGGCGCCGGCTCAGCCTGCTGGACATGTCCCCAAGCACCCAGGGCCAGAGGGCAGCTCCAGGCAACAGGTCAAGGGCAGAACCAGGGCCGCGCCCGGCTTTCCTCAGGGGGCCTCCCAGGGCCATTCTGGCTGCCGCAGGCAGCACTGGGGGCCCTGGCGGCCTGTCTCCCCGTCAGGCCTGGTTGGGGGGGACCCAGAGCTGTGTCACACATAGTCCAGAATCTCCGTCTCCATCTCGTTCTCACTCCCGTCGGACGGCTTGAAGTCCTCCTCCTCCTCCTCCTCCTCGTCCTCCTCCTCCTCCTCGTCCTCCC
MSTRG.18059.1	-13.535	0.000289517	down	CGGGAGGCAGGCATTGAGGCAGCGAGAGCAGAGACGGCTGAGAGGCAGGAAACGCTTCTTGAGGAGACCGCAGATAAGTTTTTCTGTTAAGATAGGGATTACTCTTATTCTCTAGGAATTATAAATTAGCGAAAATACTGAGCTGTAGTTTTGAGTTAAATTCGTGAGAGTAGATTTGATAATTAATAAGAAGGTCTTATTTTAGGGGAAAATGGAGACGTCCTTAAAAAATAGTGTGAGAAAGGAAGAAAGAAGAAAAAAGATAATATTAGAACATGACGGAGGTTAAGAGCTGAAGCTTCTTCATGGAGTGAGAAAGCTAATTTTAAAAGGAGTTGCCGAGACAGGACTGCAAAGTATGGAATTTTAAAGTCTTAAATTGAAGGGCAGCTTTTTAGA…
MSTRG.18060.3	13.3497	1.10192e-05	up	GCTAGGTAAAGGCCAAAAAGCAAAACCTGAGAAAACAAAGTATTTTGTTTTCTCAGGAAAAGAAAAACCTTTAAATTTTAAGACCCTACTGAAGAGCACTGGAGAATCTGCTTCAGCTAAGATGCTAGCTTGGCCAAGTCTGTTATGTTCACCTGAAAAAGTCTTAGCAGAGAGTTTTTGCATTCCCACCCAACAGCCCTCAACTGCTAAAATGCCTATCTCCTTCAGTTTGCTATACTTTCCCACCCAACAGTATAGTTCTTACATGTTATTTCTCCATTTACTGGTTCAAGTTTGTTTTCAGCACTGGACAGAAATAATGCTACACATTTAAAACATCTGAGAGCTTTTTAGTTGTGGTCTTAATGTCATTAAACGTTTACAGGCAAATTAACGGTC…
MSTRG.19152.2	0.0775716	7.14345	up	GGGCTACAAGAAGAGCTCACAAACTCAAAGGAAAACTAGTAAAGAGTTTCTAAGAGTTAAAAGCTAGGAAAGATTAGGACAACTTTACAAATGAGCAATTAAAAACAGAACAAAAAAGGAAATGGAAACTAGTCAGAGCTGAGCGGAGGGCAGCTGTTTACAGGTCTGTACACTAAACTAAGACACAGACAGTCTTCTAGAGGCAGGATGCTGGCGGAGAGAAGCAGACATGTGCAAATGCTTGTGCCACAACGACTCCTCCCCCAGGTCCACGGTATGATACATACACCCAGTTTGTGTACACTAGGCCTGCCAAGGCCGCTTAACCTATGAGGACTCCTAGTTTAGTAAACTAAAGCGGCAGGGGCCAGGGAAGTGGGGCGGCTTCATTTGCGACTG…
MSTRG.32190.1	7.86668	0.009292	up	TTGCCCGCAAGTTTGTCTTTAAGAGAAGGCGAGGTCACCTCACATGGGGCCCTCGTCCCCAGGGACATCCCGCCACAGGAGCCCAGACGGGAACAAATCAAAGCAAATTCTCAGTGCCATCTACGGCAGAGGGAGCAGAGAAGCCACCAGCGCCTTCCAGAGCAGGTGATGGCGTGCCGCTCGCCGAGCAGAGCCCCGGCCCAGAGGGTCTGGTGCCGTGGGCAAAGCTGCCGCTGGGAAGGGCTCTCAGGCACCACACCGCCCATGCCCAGACCCAAACCTGGCCGAGCCTCGCCAAGCTGTGCAGGGGGAGGGCAGGGGCAGTCTCCTTCCCGGCCTGAGACTCAGACCCCACCTCCTCTCCTTCCAGGGGCCCCGCGCGTCCCCGTGAAGGCAGCA…
MSTRG.47033.1	6.56493	0.00144891	up	AAGGGTACTGCCTAATTAAACCGGGGAAAAGAAAAATCACTGTGGCCTACGGTCCCTGAAAGAAAAAACAAAACAAAACAACAAAGAGCAGGGAACTGTGTGAGGAGCTGGTATGTGTGTTCTTGGAGCAGGGCTGTCCCCAGATGGAGAGGGGCTGCCCAGGCTGTGGCAGCCATCGCAGCCTCTGTGCTCTCTCACCAGCACAGCCCAGAGACAGCACCAGGTACTTTGTGAGAGTTGATGCTGAAGCGGGCAGGGGCCCTGGGGCAGGTGCCATGCAAAACATGCAACAGTGGGGTTAGTGAAAAGTTCCCTTCATTTCCATTTCATTTCCCTTCAAAACCAAAACCCAAACCAAAAAGGCCCATGCCCTGCAAAAAGACAGAACTCAAAATGAAA…
MSTRG.48306.8	0.0888003	6.68139	up	CCTGGCTTCTGTTGTGGCGTCTTTTCTATTTGACTTCATGGTTGTAAGTATTTCCAGATGGTGAATCAGACACCAGACGTAACAATATTTCCATATTTGGGTATAGCAGTAGCCTGCGTTTTTAACATTTTTCTGCCTCTGTTATCCAACCACAAAGCATTCTTGACAGCTTCAAATGTTGTTAAATATAGACTTAACTTCTGTTCCCAGAGCAGGAAATTCTTTGGAATTCCTTGTTTTTCACGCAATCTGTCTATCATAATTGAAAATAAAATCGCAGTGGATGATCCAACTGGCTCCTGTATGCACCTTGCTCCTTTATTGAAGTTCGGGGCGCTGGGGGGGGGGGTGCTCGAAGAGATTCAGTCTGCCGCACAGCATTCAAACACAACCATTCCA…
MSTRG.55441.2	0.0519892	-7.19657	down	AAAATGATCAAGGCAGCAGAATAAATAATGAAACTGAGGACTGGCTTCAGGTGATGGTTTTGCTGTATCCCACTCACTAAGAAAGCTGTGCTGGAAATTTCTATACCTCTTGGCTATTCAGGGACCAGTCTGAGTGATACGGACTCAGGCCTGTTATGGGCTGAACTATGTCCCCCCAGGCCACGTGTTGAAGATTTAAGGTCCAGGACCCCAGAACACGGCAGTATTTGGCGACTGGGTCTTAAAAGAGGTAGTGAAGTTACGAGGTCGTCCTCCCCGCGGGCCTCCTGCAGGTGAAGGCCGTCAGAGAAAACGACCGACCTTTCCTAAGGAAGAGGGAATCCGCCCACCCGTCCGCCGTCGGATCTGCGAGTTGCAGCAGCATCTCTGCCCTGGTCC…
MSTRG.56146.21	15.7867	1.62882e-13	up	GAGAGACATGGCACAGGCAAGGCAGGGCGGTCACCTGTTCGGGGCAGGGGGAGGGCCGGCAGCACCGGGGAAGGGCGGCAATGCACACGGGGCAAGGGCTGTGAGGCAGGGACGCGGGTGCCTGCCCAGGGAGAGGAGAAAGGACCCAGGCACGCCAGGCAAACCAGCACGGGGTCACACCACCACACACACGAGGGCAGTCCCATGACACCTGGGACACCAGGCGGCCTCAGTCGCCCCAGAGCACTCCACGACCCGGCCCCACCACCAGGGACCCATGTGCAAAGGCTTCCCCCCCCTGCCACGTGGGGGGGGGGCTCGTCCGCCTCATCTCACCCATCCGTCCATCTTTCCACCCTCATCTCATCCGTCCTTCACCTAGTCCACCCTCCAGGGCCT…
MSTRG.5713.2	-7.38086	3.27544e-06	down	GGCAACAAAGACATTTTAAATATTGTCCAATATAGGAATTTTCTAATCATTGACTGAAATAAGATTTATTCTTTATGTTTTTAATAGTACATTGTAGCAATCAAGATTTTTTAAAAATAGAAACTAGGCAAAATTAGTCATTTTTAATCTGTTTTCATTGCATGTCTACATATTTAGAGGAAAGTCTATAAGCCTGTCATCCTGGGCATGAAGACATACGTTTAGGATACTCTTAATTCTACAGTGTTCTGTGATCGACATTTGATATCTAATTGCCTAAAAATAGTATGCCAAATGTTTCACTCATATAGCATCATCTTTTTATTAACTTCTCTAAACTATCAACCTTGTTTTGAAAAATTGCGTCATTTTTTGTTAAAACAGTTTGGCAAATCAGAA…
MSTRG.5997.1	7.27055	0.0356556	up	GCTGAGTGAGAAGAGCGCCAGTTAGAAGGAAGCTTCTGTCACGACTGTTTATCCTGTACCAACCCTACGGATAAGAACACCTAGCATTTTTGATGAGTATCTGCCACTCTCGGCAAACACTGAAATGTGCGTGGGAAGAAAAATATTCACACTGGGAACAAAAGCCATTTTCTGTCCAGTCTGCAGAGAGCATTTATTCCCTTCAGCCATGTTTTCACTAAGCTGCTCGAAAAGAGGCTGCTACTACTCTATTGCCAGTCATGCAGGTCGGGGTCAAGGGTAACAAAACTTCTCCAGTTAACAACTTCTAATTCAAGTGAGTTAAAAATAACATACGTTTAGTAGAGAACCAACATCGATCTCGATTATTCCCAGGGCCACACAGTCAAGTGCTGCAAC…
MSTRG.73290.3	8.29311	0.00144891	up	GCCGGAAGGGAGAGCAGAGGCCTGAGAGACAACTGAGAGCTCAAGGACCAGGAGGCTGTGGTCAGAGTGTGAGTGGGCTGGTTTAGAGATTCCCAGTTCTCGGTCTACCCTAAGGAGCTGAACGCAGATGCTCAAACAGAAACCTGCACAGGGATGTTTATGGCAGCACTAGTCACAGCAGCCAAATGGTGGAAACAACCCACGTATCTATCAGCCGATGAATGGATAAACAAAACGTAGGACAGCCATCCAGGAGAATGTTATTCAGCCATAACAAGGAATGACGTTCTAACACACACAATATGATGAACCTGGAAAACACATTTTACTAAATGCAAGGCAGCCAGCCACGAGAGAACTGGTCACACCTGCCGCACAGGGCTGAATTGGAGCTGCAGC…
MSTRG.77937.2	7.71551	0.0337941	up	CTCCAAGAAAGGCCCGGTGACCTTGGCCCGGCTGTGGGTTCGAGTCCGCATTCCCAACTGACTGGCTATGTGACCTTGGGTCGGGCCCGTCGCCCGAGCCCAGGTGACTCAATGGGACGAGAATAACCCGCCTCCGTGGGTTGGGCGAGTTCCGGAGGGCGTCTGGAAAGCGCTGGACCCGGCGGCGGTCGGTCGGGGTCCGCTCTGGGCCAGGGAACGCCGCGAGCCGGCAGACCTGGCAGTTAGCTTAGAACCCCCGGCCTGGAGGCGCCCTTCCGAGCTCGCCCTCTCCCTGCGGCCCCGTGCAGTCGTCGCCTGGACTCTTGGGGCCCTGCTGCCCTGCAAAGCACCGGAGCAGTCCAGCCATTTCTCACGATCTTGAACTCATCCACCGCACAG…
MSTRG.79313.3	-5.72141	0.00107173	down	GCCGCTGGGGTCTGGAGGCGCTGCTATCTGTTGCGCCGACGTCCGCGGGAGCCGGCAGATCCGGGTCTCGTGGCTAAGAGTGACGTGGTCAATCGAATCAAAACAGAGGAGGGGAGGAAGCCGGCGGTCAGGAGCAGCGGCAGCAGCGGCGGCCCGAGCAGCCGCAGCGTTCCGGAAGCTCCAGGCGGTCTTTCTGCCGAGGCTTGGTCCCGGCCCCCATCCTCCCCGCCCCGTCGGTTGTTGTCTGGGCGGCATATGAAAGTTCCCAGGCTAGGGGTGGAATTGGAACTGCAGCTGCCTCCTACACCACAGCCATAGCAACTTGGGATTGGAGCTGCAACTGTTACCTACACCACAGCTCACAGCAATGCCAGTTCCCAGGCCTACCCACTGAGCAAG…
MSTRG.83236.6	0.0775716	5.00874	up	CTCGGCCCTGCAGCGGGAAAGTGGGAAGCCGGCTTTTCGGGTTTCTCTAGAAGTGCTCCGTGGTGCAACCGGGCTCCTCTGTCAGGTCCCATTCCTGTCAGGGCTGTTGCTGCTGAGAGATCCTTGGACCCCTACCATGAGCCAGCGGAAGTAAGAATTCTATTGGTCAGTCTCCCAGATTTCTGCCTGCAGTATCCAATCAAAATGAGAATGGTCACAGCTTGGTCACTGAGTGCTCTGAGAAGCCTGCCCTGAACCACCAAAAGTGAGTCAGCATGGAAAAATGAGGAAACAACTGACAAGTGAAGGGAGTTTGCACAATGGAAACCACCCTGACCATCTCTTGACTTTATAGGGAGCATAGGTGGAAAGTTCTCTTCGCTGGGACACATTCTTGGC…
MSTRG.8329.27	0.0809112	6.11405	up	CGGTCTATCCCAAGAGTTTGCATAGAGTTCCCTGCGCTGTACAGTAGGGCCTCATTACTTATCCATAACTGACTGATTTATGAGGTTTTTTTCTACCTCATCAATGGTCCCAAACCCTAAGTCTGTTTCACTCAAAAACATCTATAAAAGCCAGCAGCAAAACAAGAATGCTCTGCTTCCTCCTGTCTTCCCACAGGACTGTGATTTCTCTTTCTTTATTCGTTTTGTCTTTATTCATTTTGTCTTTAAATAACAGCAAGAATCATTAAGTGGCCTGATTTCAAAAGAATTAGCCCAGCTCTGGCAGAGGGCAACACATATTTGAAGATCTTCTTGACGTCATAAAACGTTTCCTGCTAAACTGGATTCAGCTGACTTGGATGAAAACAAGTTCACAGG…
MSTRG.85143.1	0.0510509	4.6015	up	AGAGCTAGCAGCAACGTTTACGGAATAATTCAGTTAGTACTGTGACTAAAAGTTCAGTCTCGTTGGGGGACAGGTATTGTCTACAGTGTGAAAACTGATATTCAGGCATATGTTGAAATGGTGCAAAGGACGGACTACCTTATTATATAAATCTTTGAATTCTTGATAAATCTGATAAATGGTGTTCTTGGAGAACAACACCCTTCGATTTGTTTCTTCTGCTAACTTGGCAGTGTCGTCTTTTCAACATCAAGCCTGACATGGGACGGGCAACCACGCCTTAATACATTTCAAAGCTGGTTATGCTTTATATGCTGTTTCTGTTGTTAGACAAGGTTTCCAATGATCAGAAGCACACACTGGATAAAATTCAAGCTTTGGGGGGAAAGGCAACCTCCT…
MSTRG.88779.2	0.0771892	5.36166	up	TCAGGGATCAGTACATGTCATCAGGCTCAGCATCCTCCCATTTTCAAGTGCACTAGCAAGGCTGCTGAAATCTCCATCCAACTGGAAACAGCAGAACCTCTGCTGCAGGATCTCTCAGAATCTGGGGTGGGGCGTCCATTGCAGGTTCAGCCTAAGACCCAGGTCCAAAAGTTCCAGCCTTCTCTGCCACCTCCAGGGCTAACTTCAGGTTCTGGTCAAACAGCTCACACGAGTGGAACATGGAGGCCAGCATGAGCTTCTCATTTGAGGTGAGGCGAGGCCGGCCGAATCGAATGGACACCGGGTAGTTAGCAGGGTTGCCCAGGTACTCCAGCACCTCTTTCCCATCGGCCGTATATTTACCATTCACGTCCACACCATTGATGGCCAGCACTGCGT…
MSTRG.93114.3	-5.94623	0.0266615	down	AGAGGTGGGGCCAGGGGGGAGCTTAGCGGACGGAAAGGAGCTACGGTTGGAGGAGGAGACTGAGGGAGGGGGAAGACTGGAGAGGGATGCTGGCGGAGAGAATGCGTCGTGACGTCACGGAAAAGAGTCCTTATATACTGGCGCCTGGGCGCCATCTCAGTCTTTCGAGGCTGCGGGTTGGCTCTTGGAATGGTGCTAGGGATGAATGCAATGTGGCTTTTGATGGCTTCTGATGGGCAGCTAAGCGCCCAAGATATGAGAATCGCTGCTGGGGTTGTAAAGCGCAAGCTTAACACTGTATTTGTGGGCAAAAAGGTGCTAGGCAGAGTTAGCTGAAAGGTGAAGAGGTGAACTTGTCTGACATGTCTGGACCAGCCTTTTTAGTGGGTACCCGGTATT…
MSTRG.98880.4	-9.07375	0.000211451	down	GGGCGGGAAGGGAGAGAGGCAGCCCAGGGCGCGCGGGCCCCAAGCTAGGGCTCGGCGGTGGCGGTCGCGGCTGGACGCCCGTGACGCGCGCTGGTTGGGGCGCAGGCGGGCCCTTGGCCGCGCGGAGCTGCACCCCGGGTTCGCCGCCTGCGCCCGGGGAAGTCCCCGCCTCCAAGTTGGAGACCAGCCCCCTGGGTGCTGCGAGTCGCCCTCCCTCTCGAGCGCCTTTTCGCCCTCACCGGTTTCCTCCTGCTCTGCTCTGAGACCCCCACGCCGGGTGGGAAGGTGGCTGAACTAGGCCGGGAGTCCAACGCCGGGGTGGAGCGGAAGGGGCAGTGGCGGGGCGAGAGGGGGCGCCAGTCGCGCCTTGCGCAGACCCGGGGGAGCCGGCGCCGCGGA…
MSTRG.98905.1	0.0888003	-7.17103	down	GGTGATTCTATAAAGAAAAGAAAAGCTGGGCAAAGCTGAGTTTGTCTGAGAGGCGACATCCATGTGCAGACCTGAATGGCATCAAGGGAAATAGCAGAATTGAAAGCCCAGTGGAGTCATGAGCTCTGAAGGTGCTGAAAAGCAAGGAAGGAGACTCCTACAAAGCTTCCAGCCTGATTTTCCGGATCTGAGAAGCTCGGCCAAATGCTCTACATGTCGAGGAGCCTCTTCCATTCAGACGGAGCCTTCCAATCAAAGGTGACATCCCACCCGTCTAAACAACATTTTTTGGTGCTAGACACACAGACCACAGATGGAAATTGTCTTTTAGTGTCTTGGATGGGAACCCCCAGCAGCTCCCAGGGACTGATGGAAGACATGAAAATTCACACTGCAGTC…
MSTRG.145161.1	1	0.730278	up	CAGGGGGCGCCCGGCTCTGCCCGGCCCGTGGCGGGTCTGCGGACAGCTGCGCCTCCGCCCAGCCAGCGCCGAGGAGGGTCTGCTTTCAATGAGCCGCCTCTGGGCTGACTGCACGGCGGTGACATCAGGCGGGGGAGCCCGGCGCCCTGACTCCGCGCGGCACTAGGGGGCAATGCGGGTCCAGCGAAGGCGCCCGCAGCCTCGACGCCGCCGCCACCGGGCTCAGCCTGGAGGCCCGCTGCGCCCCCGCCGCCCCCAGGGTCATCAAAAAGTTTCCAGAGTGCCTCTGTTGAAAGACGTCAGAGAAGAGCTAACATGGACTTCATGCAGTGTACTGTACACAGTCCAGCGATGCCCTTCGATGACAGGGG
MSTRG.23654.1	1	-0.0321007	down	CGGGCAGGCAGTGAGCGGATGGCGGGCGCGGAGGCAGGAGCTGGGGAGGGGCGCGGCGCGTGTGGCGGCGGGGTCTGCTGGTGGATCGGGCCTCTCGGGCCCCTTCGTTTTCGGCTTCATTTCTCTTTTCTTTTCTTTTGGTTTCGAATTTGAGTGTTGGGCACCATGCTTTCAGTGGCATCTCTGTTCTGTCCTCTGGGTTCCTTGCGGCCTCTCAGGCCTATCTCCTTTGGGAAGCCGCCTGCGCCGCCGCCTTGCCCGCCGC
MSTRG.34586.1	1	-0.652721	down	GCTGGGTGCGGCTCTTCCCGCGCGCGCGGGGCCTTTGAGCTCTGTGCTCCCAGCTCGCGGAGCCACCGGCCTAGAGGCTGCAGGCGCCCCCAGGTCGGGCACCAGGCACTCGTTTTCCTACGAGGTTTCACTCCCCTCTCCGCTAATCTGTTGCGCACCCGCAGAAGGTCATGGTGTTTAAGGAGTCCACAAGATAAAATTGTGAAGAAAGAAGAGTGGGTCTTTGAAGTTCAGCCTCAGGGATGATTGTTTTACTCTGGAGTTGTGTGGATGAATCTCTAAATCAACCTTGGCA
MSTRG.36837.2	1	-0.484864	down	CGCCCGCGGGCTCCGGCGCCCCACGCCCAGCCTGCAGCCGCTGCTCGGCCCTGCGGGCTCACCCTAGCTTGACTCCCCGCGAGGGCTGCAGGGAGGGGGCGAGGAGGAGGAGCCGAGGAAGAGCGAGCGGGAGGAAGGATCAGAAAATGCTATTCTGAGAGGCACTGCCGAGGTCAGCTGGACCATCTCTTATATCTCCCTGAGATTGTAGGGTGACCTCCGTGAAACTGCATTAATTTGTTAAGCAAAGCAGTACATTCCGAAGCAAAATGGAATCTAGGACTCTGGTTCCCCTGTCCCCAGG
MSTRG.39388.1	1	0.51353	up	GGGAGAAGACACAGCGGGAGGACGACAGACCCAGTGGTGTAAGCCGGCACCAGCTGACTCTGCTGATGGATCGTCTGGGGCAGGAATTGGGGCAGAGACGGCTCTGCCCTTGGGCGCTGGGCACCCACACGCCGCCCCGCCCCCTGTGGCTGGGCTTCCTCACAGCCTGGTGGCCTCAGGGCCTTAGGAGGGAGCAGTCCAGACCCCGAGGTCACAGAGACCCTTCTGTCGAGTCCCGTAGCTGAAACTGTCACAAGCCCACCCAGAGAAGGGGAGCCGTCTGCTGGCGCCAGGCTCGAGCTGTGACCGAGGCTTCCAGAACCCCTGGGCCCTGCCTGTGGGCGGTGTGTATGGCTGGTGATGGTGGCCACTCATTGTCCCCTGGCATCGGCTCTTCCT…
