# Supplementary material for: TGF-β1-Mediated FDNCR1 Regulates Porcine Preadipocyte Differentiation via the TGF-β Signaling Pathway
Source: Animals (Basel). 2020 Aug 11;10(8):1399. doi: 10.3390/ani10081399 (PMC7459525; doi:10.3390/ani10081399)
Supplement: Supplementary file 1 [file animals-10-01399-s001.zip › ╨┬╜¿╬─╝■╝╨/Table S3.xlsx]

## Sheet: Sheet1
Table S3. Differentially expressed genes
Gene ID	Gene	Log2FoldChange	p value	Up/Down
gene10126	TIMP-3	0.000409606	-0.879969	down
gene10276	KRT5	6.9126e-27	11.4553	up
gene1049	LOC100512080	0.024776	0.689904	up
gene11155	SLC2A13	0.0655645	-0.664702	down
gene11569	LOC102158256	0.0227933	4.07332	up
gene16163	LOC100738055	3.50658e-13	-9.73218	down
gene18549	NCAM1	0.0295798	1.15778	up
gene18644	LOC100522201	5.94925e-05	-1.70079	down
gene18871	ADAMTS15	0.0407321	-1.7451	down
gene19147	LOC102165152	0.037423	2.21297	up
gene19207	LOC100626323	0.0309487	-1.49844	down
gene20238	LOC102163748	6.37982e-14	9.82127	up
gene21822	LOC100737072	1.31918e-08	5.61269	up
gene21823	KRT14	0.0156783	3.39661	up
gene22001	COL1A1	0.0492655	0.733254	up
gene22002	LOC100738213	0.000626992	1.49682	up
gene22007	EME1	0.0761598	1.74801	up
gene22081	LOC100622285	0.0703957	0.855121	up
gene2252	FAM166B	0.00337056	3.53387	up
gene22824	BTD	0.00217018	3.00878	up
gene23092	TMEM158	0.00197583	1.68736	up
gene23504	LMCD1	0.00304871	-0.83138	down
gene24321	PLA1A	0.0121625	-3.03808	down
gene24350	LOC100623829	0.00389088	-1.50354	down
gene24487	COL8A1	0.00245455	1.02931	up
gene24740	RUNX1	0.0425389	0.800912	up
gene25064	HMBOX1	0.00138895	1.45781	up
gene25233	LOC102160998	0.0634455	2.23019	up
gene2552	TNC	0.0598703	0.751098	up
gene26009	LOC102160869	1.27965e-06	2.74864	up
gene26229	PRKG1	0.0884713	1.72291	up
gene26408	LOC100157053	2.10717e-05	-5.41823	down
gene26490	COL17A1	9.89083e-06	3.79561	up
gene2755	WDR38	0.00138895	2.62633	up
gene27811	IGFBP5	0.0273162	1.10272	up
gene28303	C1QTNF3	0.0425389	1.78395	up
gene28328	SLC1A3	0.00783117	-0.815052	down
gene29744	GNAS	0.0702007	-3.29017	down
gene29782	LOC102163555	0.0039083	-1.2174	down
gene30329	BBS9	0.0598703	2.25593	up
gene30677	PRDX4	0.0183929	0.681702	up
gene31376	TMEM255A	0.012835	1.40889	up
gene3190	LOC102158193	0.0422099	-2.28574	down
gene32177	LOC100154749	0.0592552	-0.977773	down
gene32303	ANG1	1.56417e-05	-4.03029	down
gene32595	LOC100155978	6.85336e-10	-6.0877	down
gene32719	LOC100621838	0.00115007	-1.85174	down
gene33057	LOC102158416	0.0749468	-3.53363	down
gene34696	LOC100155807	4.72803e-11	5.21536	up
gene35067	ID3	0.01696	4.50101	up
gene35244	ATP6	3.01355e-56	8.32343	up
gene35251	CYTB	9.03409e-07	5.63368	up
gene427	GJA1	0.0839232	0.625588	up
gene7204	LOC100518422	0.0702007	-3.5454	down
gene7269	HK2	0.0522945	0.774987	up
gene7492	EFEMP1	0.00103776	-1.11806	down
gene7666	LOC100739422	9.91305e-13	-3.06822	down
gene8854	PRRX1	0.0226791	1.55538	up
gene905	LOC102159046	0.0743967	2.12399	up
gene9337	CTSK	0.000243648	3.7337	up
gene9338	CTSS	0.0230875	-1.57641	down
gene9468	LOC102164187	0.0345585	2.05804	up
gene9707	COLL11A1	0.005211	0.844343	up
gene9784	FAM69A	0.0135626	1.05656	up
Pig_newGene_4225		0.0361202	1.07333	up
Pig_newGene_4866		3.43782e-07	5.58522	up
Pig_newGene_9398		0.0156783	3.06716	up
Pig_newGene_27574		0.0438435	2.52381	up
Pig_newGene_39422		3.83841e-43	-12.6582	down
Pig_newGene_43330		0.0156783	3.15019	up
Pig_newGene_43603		0.011131	3.20188	up
Pig_newGene_43864		0.0566408	4.54017	up
Pig_newGene_64948		0.0566408	2.62801	up
Pig_newGene_73346		0.0251495	2.76463	up
Pig_newGene_82320		1.58363e-10	-5.71171	down
Pig_newGene_93898		0.00367384	2.48231	up
